# Supplementary material for: Negative-control-anchored urinary microbiome profiling with absolute 16S quantification: a pilot study in newly diagnosed, treatment-naive bladder cancer and healthy individuals
Source: FEMS Microbiol Lett. 2026 Feb 17;373:fnag020. doi: 10.1093/femsle/fnag020 (PMC13017691; doi:10.1093/femsle/fnag020)
Supplement: fnag020_Supplemental_Files [file fnag020_supplemental_files.zip]

Archive with 3 entries (3 files):
- figure_s1.pdf
- Supplementary data captions.docx
- Table S1.xlsx
