# Supplementary material for: Negative-control-anchored urinary microbiome profiling with absolute 16S quantification: a pilot study in newly diagnosed, treatment-naive bladder cancer and healthy individuals
Source: FEMS Microbiol Lett. 2026 Feb 17;373:fnag020. doi: 10.1093/femsle/fnag020 (PMC13017691; doi:10.1093/femsle/fnag020)
Supplement: fnag020_Supplemental_Files [file fnag020_supplemental_files.zip › Table S1.xlsx]

## Sheet: Export Summary
	This document was exported from Numbers. Each table was converted to an Excel worksheet. All other objects on each Numbers sheet were placed on separate worksheets. Please be aware that formula calculations may differ in Excel.
	Numbers Sheet Name	Numbers Table Name	Excel Worksheet Name
	patient data
		Table 1	patient data
	patient data
		Table 1	patient data
	community analysis > 0.5 %
		Table 1	community analysis > 0.5 %

## Sheet: patient data
patient ID	gender	diagnosis	isolation	rrn concentration	reads	Shannon	urotype	age
122	m	bladder_cancer		341	388			61-75
1023	m	bladder_cancer	Enterococcus faecalis	10700	12778	0.07	Ent	76-90
1123	m	bladder_cancer		230000	17334	2.74	M	76-90
1223	f	bladder_cancer		3320	11132	2.91	M	46-60
1322	m	bladder_cancer		3080	1030	3.14	M	46-60
1422	f	healthy		23700000	48235	1.49	L	18-34
1522	f	healthy		135	811			46-60
1622	m	healthy		1140000	17724	2.63	M	46-60
1623	m	healthy		194	707			35-45
1722	m	healthy		22900	392			61-75
1822	f	healthy		6520000	55818	3.05	M	46-60
1823	f	healthy		466000000	213228	0.8	L	61-75
1922	f	healthy		70500000	86228	1.02	L	46-60
2022	f	healthy		2760000	43467	1.66	L	46-60
2023	f	healthy		17100000	99142	1.51	L/M	46-60
2122	f	healthy	Streptococcus agalactiae	6090000	46826	2.46	M	46-60
2123	f	bladder_cancer		32300000	137780	2.31	M	61-75
2222	m	healthy		141000	1700	1.66	G	18-34
2223	m	healthy		1540000	94362	2.78	M	61-75
2322	m	healthy		686000	2965	3.59	M	35-45
2323	m	healthy		6140000	95461	2.82	M	61-75
2422	f	healthy	Streptococcus agalactiae	1290000	66149	1.31	L	46-60
2423	f	healthy		2240	590			35-45
2522	f	healthy		378000	2921	0.67	L	46-60
2622	f	healthy		9340	281			46-60
2722	f	healthy		11400000	30752	0.84	G	35-45
2822	f	healthy		518000	4961	1.02	B	35-45
2922	f	healthy		568000	3440	1.85	G	18-34
3022	f	healthy	Escherichia coli	722000	13267	1.02	L	61-75
3122	f	healthy		500000	38740	1.65	L	18-34
3222	f	healthy		246000	8716	0.4	L	35-45
3322	f	healthy		999000	81489	0.33	L	18-34
32223	f	healthy	Citrobacter koseri	8700000	148147	2.52	M	46-60
121723	m	healthy		372	1514	1.82	M	18-34
232023	m	healthy		221000	74126	1.92	M	18-34
281923	f	healthy	Lactobacillus crispatus	262000000	291263	0.21	L	18-34
431823	f	healthy		1540000000	194281	0.65	L	35-45
471523	m	healthy		26600000	68616	2.74	M	46-60
712123	m	healthy		101000	24362	1.94	M	61-75
921623	m	healthy		6540000	167535	3.56	M	35-45

## Sheet: community analysis > 0.5 %
OTU	Relative abundance	patient	gender	diagnosis	isolation	16S rrn concentration	Shannon	urotype	reads	domain	phylum	class	ordo	family	genus
Otu10	0.989825	1023	m	bladder_cancer	Enterococcus faecalis	10700	0.0695203	Ent	12778	Bacteria	Firmicutes	Bacilli	Lactobacillales	Enterococcaceae	Enterococcus
Otu117	0.00508727	1023	m	bladder_cancer	Enterococcus faecalis	10700	0.0695203	Ent	12778	Bacteria	Proteobacteria	Betaproteobacteria	Burkholderiales	Comamonadaceae
Otu4	0.163696	1123	m	bladder_cancer		230000	2.74298	M	17334	Bacteria	Firmicutes	Clostridia	Clostridiales	Clostridiales_Incertae_Sedis_XI	Finegoldia
Otu53	0.137394	1123	m	bladder_cancer		230000	2.74298	M	17334	Bacteria	Bacteroidetes	Bacteroidia	Bacteroidales	Porphyromonadaceae	Porphyromonas
Otu18	0.124877	1123	m	bladder_cancer		230000	2.74298	M	17334	Bacteria	Actinobacteria	Actinobacteria	Actinomycetales	Corynebacteriaceae	Corynebacterium
Otu12	0.0830594	1123	m	bladder_cancer		230000	2.74298	M	17334	Bacteria	Actinobacteria	Actinobacteria	Actinomycetales	Corynebacteriaceae	Corynebacterium
Otu5	0.0738305	1123	m	bladder_cancer		230000	2.74298	M	17334	Bacteria	Firmicutes	Clostridia	Clostridiales	Peptoniphilaceae	Peptoniphilus
Otu115	0.0580839	1123	m	bladder_cancer		230000	2.74298	M	17334	Bacteria	Firmicutes	Clostridia	Clostridiales	Clostridiales_Incertae_Sedis_XI	Anaerococcus
Otu23	0.057161	1123	m	bladder_cancer		230000	2.74298	M	17334	Bacteria	Firmicutes	Bacilli	Bacillales	Staphylococcaceae	Staphylococcus
Otu102	0.0512199	1123	m	bladder_cancer		230000	2.74298	M	17334	Bacteria	Actinobacteria	Actinobacteria	Actinomycetales	Corynebacteriaceae	Corynebacterium
Otu32	0.0448751	1123	m	bladder_cancer		230000	2.74298	M	17334	Bacteria	Firmicutes	Bacilli	Lactobacillales	Streptococcaceae	Streptococcus
Otu48	0.0355886	1123	m	bladder_cancer		230000	2.74298	M	17334	Bacteria	Firmicutes	Negativicutes	Selenomonadales	Veillonellaceae	Negativicoccus
Otu56	0.0238219	1123	m	bladder_cancer		230000	2.74298	M	17334	Bacteria	Actinobacteria	Actinobacteria	Actinomycetales	Actinomycetaceae	Actinomyces
Otu98	0.0236488	1123	m	bladder_cancer		230000	2.74298	M	17334	Bacteria	Proteobacteria	Epsilonproteobacteria	Campylobacterales	Campylobacteraceae	Campylobacter
Otu67	0.0186307	1123	m	bladder_cancer		230000	2.74298	M	17334	Bacteria	Actinobacteria	Actinobacteria	Actinomycetales	Actinomycetaceae	Actinomyces
Otu123	0.0166119	1123	m	bladder_cancer		230000	2.74298	M	17334	Bacteria	Firmicutes	Clostridia	Clostridiales	Clostridiales_Incertae_Sedis_XI	Anaerococcus
Otu68	0.0163812	1123	m	bladder_cancer		230000	2.74298	M	17334	Bacteria	Actinobacteria	Actinobacteria	Actinomycetales
Otu148	0.0092865	1123	m	bladder_cancer		230000	2.74298	M	17334	Bacteria	Actinobacteria	Actinobacteria	Actinomycetales	Corynebacteriaceae	Corynebacterium
Otu442	0.00807521	1123	m	bladder_cancer		230000	2.74298	M	17334	Bacteria	Actinobacteria	Actinobacteria	Actinomycetales	Corynebacteriaceae	Corynebacterium
Otu111	0.00801753	1123	m	bladder_cancer		230000	2.74298	M	17334	Bacteria	Actinobacteria	Actinobacteria	Actinomycetales	Propionibacteriaceae	Propionibacterium
Otu143	0.00738305	1123	m	bladder_cancer		230000	2.74298	M	17334	Bacteria	Actinobacteria	Actinobacteria	Actinomycetales	Dermabacteraceae
Otu456	0.00651785	1123	m	bladder_cancer		230000	2.74298	M	17334	Bacteria	Actinobacteria	Actinobacteria	Actinomycetales	Corynebacteriaceae	Corynebacterium
Otu442	0.202216	1223	f	bladder_cancer		3320	2.90766	M	11132	Bacteria	Actinobacteria	Actinobacteria	Actinomycetales	Corynebacteriaceae	Corynebacterium
Otu35	0.142883	1223	f	bladder_cancer		3320	2.90766	M	11132	Bacteria	Actinobacteria	Actinobacteria	Actinomycetales	Corynebacteriaceae	Corynebacterium
Otu36	0.0821196	1223	f	bladder_cancer		3320	2.90766	M	11132	Bacteria	Actinobacteria	Actinobacteria	Actinomycetales	Actinomycetaceae	Mobiluncus
Otu85	0.0745242	1223	f	bladder_cancer		3320	2.90766	M	11132	Bacteria	Actinobacteria	Actinobacteria	Actinomycetales	Corynebacteriaceae	Corynebacterium
Otu73	0.0562059	1223	f	bladder_cancer		3320	2.90766	M	11132	Bacteria	Actinobacteria	Actinobacteria	Actinomycetales	Actinomycetaceae	Varibaculum
Otu6	0.0503083	1223	f	bladder_cancer		3320	2.90766	M	11132	Bacteria	Firmicutes	Bacilli	Lactobacillales	Streptococcaceae	Streptococcus
Otu21	0.0419087	1223	f	bladder_cancer		3320	2.90766	M	11132	Bacteria	Actinobacteria	Actinobacteria	Bifidobacteriales	Bifidobacteriaceae	Alloscardovia
Otu83	0.0363685	1223	f	bladder_cancer		3320	2.90766	M	11132	Bacteria	Actinobacteria	Actinobacteria	Actinomycetales	Corynebacteriaceae	Corynebacterium
Otu5	0.0337771	1223	f	bladder_cancer		3320	2.90766	M	11132	Bacteria	Firmicutes	Clostridia	Clostridiales	Peptoniphilaceae	Peptoniphilus
Otu4	0.0173354	1223	f	bladder_cancer		3320	2.90766	M	11132	Bacteria	Firmicutes	Clostridia	Clostridiales	Clostridiales_Incertae_Sedis_XI	Finegoldia
Otu78	0.0161737	1223	f	bladder_cancer		3320	2.90766	M	11132	Bacteria	Actinobacteria	Actinobacteria	Actinomycetales	Corynebacteriaceae	Corynebacterium
Otu18	0.0160844	1223	f	bladder_cancer		3320	2.90766	M	11132	Bacteria	Actinobacteria	Actinobacteria	Actinomycetales	Corynebacteriaceae	Corynebacterium
Otu59	0.0159056	1223	f	bladder_cancer		3320	2.90766	M	11132	Bacteria	Actinobacteria	Actinobacteria	Actinomycetales	Actinomycetaceae	Actinobaculum
Otu9	0.0140291	1223	f	bladder_cancer		3320	2.90766	M	11132	Bacteria	Firmicutes	Clostridia	Clostridiales	Clostridiales_Incertae_Sedis_XI	Anaerococcus
Otu58	0.0131356	1223	f	bladder_cancer		3320	2.90766	M	11132	Bacteria	Actinobacteria	Actinobacteria	Actinomycetales	Actinomycetaceae	Actinomyces
Otu25	0.0104548	1223	f	bladder_cancer		3320	2.90766	M	11132	Bacteria	Firmicutes	Clostridia	Clostridiales	Clostridiales_Incertae_Sedis_XI	Ezakiella
Otu14	0.00965061	1223	f	bladder_cancer		3320	2.90766	M	11132	Bacteria	Firmicutes	Clostridia	Clostridiales	Clostridiales_Incertae_Sedis_XI	Anaerococcus
Otu211	0.00813153	1223	f	bladder_cancer		3320	2.90766	M	11132	Bacteria	Firmicutes	Clostridia	Clostridiales	Lachnospiraceae
Otu44	0.00804218	1223	f	bladder_cancer		3320	2.90766	M	11132	Bacteria	Firmicutes	Bacilli	Lactobacillales	Aerococcaceae	Facklamia
Otu49	0.0077741	1223	f	bladder_cancer		3320	2.90766	M	11132	Bacteria	Firmicutes	Clostridia	Clostridiales	Peptostreptococcaceae	Peptostreptococcus
Otu13	0.00768475	1223	f	bladder_cancer		3320	2.90766	M	11132	Bacteria	Proteobacteria	Epsilonproteobacteria	Campylobacterales	Campylobacteraceae	Campylobacter
Otu46	0.00768475	1223	f	bladder_cancer		3320	2.90766	M	11132	Bacteria	Firmicutes	Clostridia	Clostridiales	Peptoniphilaceae	Peptoniphilus
Otu26	0.00571888	1223	f	bladder_cancer		3320	2.90766	M	11132	Bacteria	Firmicutes	Clostridia	Clostridiales	Peptoniphilaceae	Peptoniphilus
Otu42	0.00554017	1223	f	bladder_cancer		3320	2.90766	M	11132	Bacteria	Actinobacteria	Actinobacteria	Actinomycetales	Actinomycetaceae	Actinotignum
Otu248	0.00527209	1223	f	bladder_cancer		3320	2.90766	M	11132	Bacteria	Proteobacteria	Gammaproteobacteria	Pseudomonadales	Moraxellaceae
Otu29	0.00518274	1223	f	bladder_cancer		3320	2.90766	M	11132	Bacteria	Proteobacteria	Gammaproteobacteria	Pseudomonadales	Pseudomonadaceae	Pseudomonas
Otu4	0.183317	1322	m	bladder_cancer		3080	3.13515	M	1030	Bacteria	Firmicutes	Clostridia	Clostridiales	Clostridiales_Incertae_Sedis_XI	Finegoldia
Otu12	0.118332	1322	m	bladder_cancer		3080	3.13515	M	1030	Bacteria	Actinobacteria	Actinobacteria	Actinomycetales	Corynebacteriaceae	Corynebacterium
Otu2	0.102813	1322	m	bladder_cancer		3080	3.13515	M	1030	Bacteria	Firmicutes	Bacilli	Lactobacillales	Lactobacillaceae	Lactobacillus
Otu9	0.085354	1322	m	bladder_cancer		3080	3.13515	M	1030	Bacteria	Firmicutes	Clostridia	Clostridiales	Clostridiales_Incertae_Sedis_XI	Anaerococcus
Otu7	0.0494665	1322	m	bladder_cancer		3080	3.13515	M	1030	Bacteria	Bacteroidetes	Bacteroidia	Bacteroidales	Prevotellaceae	Prevotella
Otu23	0.0465567	1322	m	bladder_cancer		3080	3.13515	M	1030	Bacteria	Firmicutes	Bacilli	Bacillales	Staphylococcaceae	Staphylococcus
Otu3	0.0349176	1322	m	bladder_cancer		3080	3.13515	M	1030	Bacteria	Firmicutes	Bacilli	Lactobacillales	Lactobacillaceae	Lactobacillus
Otu24	0.0261882	1322	m	bladder_cancer		3080	3.13515	M	1030	Bacteria	Firmicutes	Bacilli	Lactobacillales	Lactobacillaceae	Lactobacillus
Otu29	0.0242483	1322	m	bladder_cancer		3080	3.13515	M	1030	Bacteria	Proteobacteria	Gammaproteobacteria	Pseudomonadales	Pseudomonadaceae	Pseudomonas
Otu157	0.0232784	1322	m	bladder_cancer		3080	3.13515	M	1030	Bacteria	Proteobacteria	Gammaproteobacteria	Pseudomonadales	Moraxellaceae	Acinetobacter
Otu302	0.0213385	1322	m	bladder_cancer		3080	3.13515	M	1030	Bacteria	Proteobacteria	Gammaproteobacteria	Pseudomonadales	Pseudomonadaceae	Pseudomonas
Otu14	0.0193986	1322	m	bladder_cancer		3080	3.13515	M	1030	Bacteria	Firmicutes	Clostridia	Clostridiales	Clostridiales_Incertae_Sedis_XI	Anaerococcus
Otu39	0.0193986	1322	m	bladder_cancer		3080	3.13515	M	1030	Bacteria	Firmicutes	Negativicutes	Selenomonadales	Veillonellaceae	Dialister
Otu5	0.0174588	1322	m	bladder_cancer		3080	3.13515	M	1030	Bacteria	Firmicutes	Clostridia	Clostridiales	Peptoniphilaceae	Peptoniphilus
Otu60	0.0174588	1322	m	bladder_cancer		3080	3.13515	M	1030	Bacteria	Firmicutes	Clostridia	Clostridiales
Otu570	0.013579	1322	m	bladder_cancer		3080	3.13515	M	1030	Bacteria	Proteobacteria	Gammaproteobacteria	Pseudomonadales	Pseudomonadaceae	Pseudomonas
Otu75	0.013579	1322	m	bladder_cancer		3080	3.13515	M	1030	Bacteria	Firmicutes	Negativicutes	Selenomonadales	Veillonellaceae	Dialister
Otu42	0.0116392	1322	m	bladder_cancer		3080	3.13515	M	1030	Bacteria	Actinobacteria	Actinobacteria	Actinomycetales	Actinomycetaceae	Actinotignum
Otu161	0.0106693	1322	m	bladder_cancer		3080	3.13515	M	1030	Bacteria	Proteobacteria	Alphaproteobacteria	Rhodobacterales	Rhodobacteraceae	Paracoccus
Otu18	0.0106693	1322	m	bladder_cancer		3080	3.13515	M	1030	Bacteria	Actinobacteria	Actinobacteria	Actinomycetales	Corynebacteriaceae	Corynebacterium
Otu111	0.00969932	1322	m	bladder_cancer		3080	3.13515	M	1030	Bacteria	Actinobacteria	Actinobacteria	Actinomycetales	Propionibacteriaceae	Propionibacterium
Otu35	0.00872939	1322	m	bladder_cancer		3080	3.13515	M	1030	Bacteria	Actinobacteria	Actinobacteria	Actinomycetales	Corynebacteriaceae	Corynebacterium
Otu184	0.00775946	1322	m	bladder_cancer		3080	3.13515	M	1030	Bacteria	Cyanobacteria/Chloroplast	Chloroplast	Chloroplast	Streptophyta
Otu71	0.00775946	1322	m	bladder_cancer		3080	3.13515	M	1030	Bacteria	Bacteroidetes	Bacteroidia	Bacteroidales	Prevotellaceae	Prevotella
Otu416	0.00678952	1322	m	bladder_cancer		3080	3.13515	M	1030	Bacteria	Proteobacteria	Alphaproteobacteria	Alphaproteobacteria_incertae_sedis
Otu107	0.00581959	1322	m	bladder_cancer		3080	3.13515	M	1030	Bacteria	Proteobacteria	Alphaproteobacteria	Rhizobiales	Rhizobiaceae
Otu218	0.00581959	1322	m	bladder_cancer		3080	3.13515	M	1030	Bacteria	Firmicutes	Bacilli	Lactobacillales	Carnobacteriaceae	Atopostipes
Otu428	0.00581959	1322	m	bladder_cancer		3080	3.13515	M	1030	Bacteria	Actinobacteria	Actinobacteria	Actinomycetales	Nocardioidaceae	Nocardioides
Otu73	0.00581959	1322	m	bladder_cancer		3080	3.13515	M	1030	Bacteria	Actinobacteria	Actinobacteria	Actinomycetales	Actinomycetaceae	Varibaculum
Otu7	0.401541	2123	f	bladder_cancer		32300000	2.30625	M	137780	Bacteria	Bacteroidetes	Bacteroidia	Bacteroidales	Prevotellaceae	Prevotella
Otu9	0.154196	2123	f	bladder_cancer		32300000	2.30625	M	137780	Bacteria	Firmicutes	Clostridia	Clostridiales	Clostridiales_Incertae_Sedis_XI	Anaerococcus
Otu5	0.0537159	2123	f	bladder_cancer		32300000	2.30625	M	137780	Bacteria	Firmicutes	Clostridia	Clostridiales	Peptoniphilaceae	Peptoniphilus
Otu4	0.0471847	2123	f	bladder_cancer		32300000	2.30625	M	137780	Bacteria	Firmicutes	Clostridia	Clostridiales	Clostridiales_Incertae_Sedis_XI	Finegoldia
Otu39	0.0411179	2123	f	bladder_cancer		32300000	2.30625	M	137780	Bacteria	Firmicutes	Negativicutes	Selenomonadales	Veillonellaceae	Dialister
Otu26	0.0383239	2123	f	bladder_cancer		32300000	2.30625	M	137780	Bacteria	Firmicutes	Clostridia	Clostridiales	Peptoniphilaceae	Peptoniphilus
Otu6	0.0366984	2123	f	bladder_cancer		32300000	2.30625	M	137780	Bacteria	Firmicutes	Bacilli	Lactobacillales	Streptococcaceae	Streptococcus
Otu14	0.0287593	2123	f	bladder_cancer		32300000	2.30625	M	137780	Bacteria	Firmicutes	Clostridia	Clostridiales	Clostridiales_Incertae_Sedis_XI	Anaerococcus
Otu18	0.0279175	2123	f	bladder_cancer		32300000	2.30625	M	137780	Bacteria	Actinobacteria	Actinobacteria	Actinomycetales	Corynebacteriaceae	Corynebacterium
Otu38	0.0244341	2123	f	bladder_cancer		32300000	2.30625	M	137780	Bacteria	Actinobacteria	Actinobacteria	Actinomycetales	Propionibacteriaceae	Propionimicrobium
Otu20	0.0242672	2123	f	bladder_cancer		32300000	2.30625	M	137780	Bacteria	Firmicutes	Bacilli	Lactobacillales	Streptococcaceae	Streptococcus
Otu79	0.022932	2123	f	bladder_cancer		32300000	2.30625	M	137780	Bacteria	Bacteroidetes	Bacteroidia	Bacteroidales	Prevotellaceae	Prevotella
Otu46	0.0129391	2123	f	bladder_cancer		32300000	2.30625	M	137780	Bacteria	Firmicutes	Clostridia	Clostridiales	Peptoniphilaceae	Peptoniphilus
Otu59	0.0129319	2123	f	bladder_cancer		32300000	2.30625	M	137780	Bacteria	Actinobacteria	Actinobacteria	Actinomycetales	Actinomycetaceae	Actinobaculum
Otu442	0.011778	2123	f	bladder_cancer		32300000	2.30625	M	137780	Bacteria	Actinobacteria	Actinobacteria	Actinomycetales	Corynebacteriaceae	Corynebacterium
Otu13	0.00769962	2123	f	bladder_cancer		32300000	2.30625	M	137780	Bacteria	Proteobacteria	Epsilonproteobacteria	Campylobacterales	Campylobacteraceae	Campylobacter
Otu73	0.00722792	2123	f	bladder_cancer		32300000	2.30625	M	137780	Bacteria	Actinobacteria	Actinobacteria	Actinomycetales	Actinomycetaceae	Varibaculum
Otu36	0.00706827	2123	f	bladder_cancer		32300000	2.30625	M	137780	Bacteria	Actinobacteria	Actinobacteria	Actinomycetales	Actinomycetaceae	Mobiluncus
Otu23	0.00628452	2123	f	bladder_cancer		32300000	2.30625	M	137780	Bacteria	Firmicutes	Bacilli	Bacillales	Staphylococcaceae	Staphylococcus
Otu68	0.00561688	2123	f	bladder_cancer		32300000	2.30625	M	137780	Bacteria	Actinobacteria	Actinobacteria	Actinomycetales
Otu48	0.00501455	2123	f	bladder_cancer		32300000	2.30625	M	137780	Bacteria	Firmicutes	Negativicutes	Selenomonadales	Veillonellaceae	Negativicoccus
Otu2	0.960349	281923	f	healthy	Lactobacillus crispatus	262000000	0.21362	L	291263	Bacteria	Firmicutes	Bacilli	Lactobacillales	Lactobacillaceae	Lactobacillus
Otu3	0.0275593	281923	f	healthy	Lactobacillus crispatus	262000000	0.21362	L	291263	Bacteria	Firmicutes	Bacilli	Lactobacillales	Lactobacillaceae	Lactobacillus
Otu23	0.00524612	281923	f	healthy	Lactobacillus crispatus	262000000	0.21362	L	291263	Bacteria	Firmicutes	Bacilli	Bacillales	Staphylococcaceae	Staphylococcus
Otu2	0.946201	3322	f	healthy		999000	0.328569	L	81489	Bacteria	Firmicutes	Bacilli	Lactobacillales	Lactobacillaceae	Lactobacillus
Otu65	0.020187	3322	f	healthy		999000	0.328569	L	81489	Bacteria	Firmicutes	Clostridia	Clostridiales	Clostridiaceae_1	Clostridium_sensu_stricto
Otu23	0.0101119	3322	f	healthy		999000	0.328569	L	81489	Bacteria	Firmicutes	Bacilli	Bacillales	Staphylococcaceae	Staphylococcus
Otu4	0.00604997	3322	f	healthy		999000	0.328569	L	81489	Bacteria	Firmicutes	Clostridia	Clostridiales	Clostridiales_Incertae_Sedis_XI	Finegoldia
Otu2	0.933792	3222	f	healthy		246000	0.397827	L	8716	Bacteria	Firmicutes	Bacilli	Lactobacillales	Lactobacillaceae	Lactobacillus
Otu24	0.0218015	3222	f	healthy		246000	0.397827	L	8716	Bacteria	Firmicutes	Bacilli	Lactobacillales	Lactobacillaceae	Lactobacillus
Otu111	0.016179	3222	f	healthy		246000	0.397827	L	8716	Bacteria	Actinobacteria	Actinobacteria	Actinomycetales	Propionibacteriaceae	Propionibacterium
Otu24	0.843547	2522	f	healthy		378000	0.668714	L	2921	Bacteria	Firmicutes	Bacilli	Lactobacillales	Lactobacillaceae	Lactobacillus
Otu21	0.0790825	2522	f	healthy		378000	0.668714	L	2921	Bacteria	Actinobacteria	Actinobacteria	Bifidobacteriales	Bifidobacteriaceae	Alloscardovia
Otu91	0.0390277	2522	f	healthy		378000	0.668714	L	2921	Bacteria	Firmicutes	Bacilli	Lactobacillales	Streptococcaceae	Streptococcus
Otu181	0.0171174	2522	f	healthy		378000	0.668714	L	2921	Bacteria	Actinobacteria	Actinobacteria	Bifidobacteriales	Bifidobacteriaceae	Bifidobacterium
Otu154	0.00787402	2522	f	healthy		378000	0.668714	L	2921	Bacteria	Firmicutes	Bacilli	Lactobacillales	Streptococcaceae	Streptococcus
Otu2	0.833169	1922	f	healthy		70500000	1.01855	L	86228	Bacteria	Firmicutes	Bacilli	Lactobacillales	Lactobacillaceae	Lactobacillus
Otu84	0.0152413	1922	f	healthy		70500000	1.01855	L	86228	Bacteria	Bacteroidetes	Bacteroidia	Bacteroidales	Porphyromonadaceae	Porphyromonas
Otu7	0.0118917	1922	f	healthy		70500000	1.01855	L	86228	Bacteria	Bacteroidetes	Bacteroidia	Bacteroidales	Prevotellaceae	Prevotella
Otu51	0.0107906	1922	f	healthy		70500000	1.01855	L	86228	Bacteria	Fusobacteria	Fusobacteriia	Fusobacteriales	Fusobacteriaceae	Fusobacterium
Otu34	0.0103617	1922	f	healthy		70500000	1.01855	L	86228	Bacteria	Bacteroidetes	Bacteroidia	Bacteroidales	Prevotellaceae	Prevotella
Otu97	0.00965472	1922	f	healthy		70500000	1.01855	L	86228	Bacteria	Proteobacteria
Otu35	0.00773073	1922	f	healthy		70500000	1.01855	L	86228	Bacteria	Actinobacteria	Actinobacteria	Actinomycetales	Corynebacteriaceae	Corynebacterium
Otu104	0.00763801	1922	f	healthy		70500000	1.01855	L	86228	Bacteria	Bacteroidetes	Bacteroidia	Bacteroidales	Porphyromonadaceae	Porphyromonas
Otu3	0.0075337	1922	f	healthy		70500000	1.01855	L	86228	Bacteria	Firmicutes	Bacilli	Lactobacillales	Lactobacillaceae	Lactobacillus
Otu92	0.00749893	1922	f	healthy		70500000	1.01855	L	86228	Bacteria	Firmicutes	Clostridia	Clostridiales	Ruminococcaceae	Saccharofermentans
Otu442	0.00740621	1922	f	healthy		70500000	1.01855	L	86228	Bacteria	Actinobacteria	Actinobacteria	Actinomycetales	Corynebacteriaceae	Corynebacterium
Otu83	0.00691941	1922	f	healthy		70500000	1.01855	L	86228	Bacteria	Actinobacteria	Actinobacteria	Actinomycetales	Corynebacteriaceae	Corynebacterium
Otu109	0.00676874	1922	f	healthy		70500000	1.01855	L	86228	Bacteria	Synergistetes	Synergistia	Synergistales	Synergistaceae	Cloacibacillus
Otu96	0.00563289	1922	f	healthy		70500000	1.01855	L	86228	Bacteria	Synergistetes	Synergistia	Synergistales	Synergistaceae	Pyramidobacter
Otu3	0.796673	431823	f	healthy		1540000000	0.645661	L	194281	Bacteria	Firmicutes	Bacilli	Lactobacillales	Lactobacillaceae	Lactobacillus
Otu136	0.131417	431823	f	healthy		1540000000	0.645661	L	194281	Bacteria	Firmicutes	Bacilli	Lactobacillales	Lactobacillaceae	Lactobacillus
Otu8	0.0708194	431823	f	healthy		1540000000	0.645661	L	194281	Bacteria	Actinobacteria	Actinobacteria	Bifidobacteriales	Bifidobacteriaceae	Gardnerella
Otu2	0.732478	2022	f	healthy		2760000	1.65725	L	43467	Bacteria	Firmicutes	Bacilli	Lactobacillales	Lactobacillaceae	Lactobacillus
Otu4	0.0359412	2022	f	healthy		2760000	1.65725	L	43467	Bacteria	Firmicutes	Clostridia	Clostridiales	Clostridiales_Incertae_Sedis_XI	Finegoldia
Otu5	0.020676	2022	f	healthy		2760000	1.65725	L	43467	Bacteria	Firmicutes	Clostridia	Clostridiales	Peptoniphilaceae	Peptoniphilus
Otu30	0.0201234	2022	f	healthy		2760000	1.65725	L	43467	Bacteria	Firmicutes	Negativicutes	Selenomonadales	Veillonellaceae	Veillonella
Otu14	0.0125484	2022	f	healthy		2760000	1.65725	L	43467	Bacteria	Firmicutes	Clostridia	Clostridiales	Clostridiales_Incertae_Sedis_XI	Anaerococcus
Otu136	0.0102689	2022	f	healthy		2760000	1.65725	L	43467	Bacteria	Firmicutes	Bacilli	Lactobacillales	Lactobacillaceae	Lactobacillus
Otu33	0.0101308	2022	f	healthy		2760000	1.65725	L	43467	Bacteria	Bacteroidetes	Bacteroidia	Bacteroidales	Prevotellaceae	Prevotella
Otu3	0.00861116	2022	f	healthy		2760000	1.65725	L	43467	Bacteria	Firmicutes	Bacilli	Lactobacillales	Lactobacillaceae	Lactobacillus
Otu60	0.00626266	2022	f	healthy		2760000	1.65725	L	43467	Bacteria	Firmicutes	Clostridia	Clostridiales
Otu6	0.00614754	2022	f	healthy		2760000	1.65725	L	43467	Bacteria	Firmicutes	Bacilli	Lactobacillales	Streptococcaceae	Streptococcus
Otu18	0.00559495	2022	f	healthy		2760000	1.65725	L	43467	Bacteria	Actinobacteria	Actinobacteria	Actinomycetales	Corynebacteriaceae	Corynebacterium
Otu76	0.00538773	2022	f	healthy		2760000	1.65725	L	43467	Bacteria	Tenericutes	Mollicutes	Mycoplasmatales	Mycoplasmataceae	Ureaplasma
Otu46	0.00524959	2022	f	healthy		2760000	1.65725	L	43467	Bacteria	Firmicutes	Clostridia	Clostridiales	Peptoniphilaceae	Peptoniphilus
Otu134	0.00504237	2022	f	healthy		2760000	1.65725	L	43467	Bacteria	Firmicutes	Clostridia	Clostridiales	Ruminococcaceae	Faecalibacterium
Otu2	0.657414	1823	f	healthy		466000000	0.799459	L	213228	Bacteria	Firmicutes	Bacilli	Lactobacillales	Lactobacillaceae	Lactobacillus
Otu3	0.319874	1823	f	healthy		466000000	0.799459	L	213228	Bacteria	Firmicutes	Bacilli	Lactobacillales	Lactobacillaceae	Lactobacillus
Otu3	0.659686	1422	f	healthy		23700000	1.48791	L	48235	Bacteria	Firmicutes	Bacilli	Lactobacillales	Lactobacillaceae	Lactobacillus
Otu8	0.175849	1422	f	healthy		23700000	1.48791	L	48235	Bacteria	Actinobacteria	Actinobacteria	Bifidobacteriales	Bifidobacteriaceae	Gardnerella
Otu30	0.0253582	1422	f	healthy		23700000	1.48791	L	48235	Bacteria	Firmicutes	Negativicutes	Selenomonadales	Veillonellaceae	Veillonella
Otu33	0.0210662	1422	f	healthy		23700000	1.48791	L	48235	Bacteria	Bacteroidetes	Bacteroidia	Bacteroidales	Prevotellaceae	Prevotella
Otu4	0.00899874	1422	f	healthy		23700000	1.48791	L	48235	Bacteria	Firmicutes	Clostridia	Clostridiales	Clostridiales_Incertae_Sedis_XI	Finegoldia
Otu24	0.00883286	1422	f	healthy		23700000	1.48791	L	48235	Bacteria	Firmicutes	Bacilli	Lactobacillales	Lactobacillaceae	Lactobacillus
Otu76	0.00816936	1422	f	healthy		23700000	1.48791	L	48235	Bacteria	Tenericutes	Mollicutes	Mycoplasmatales	Mycoplasmataceae	Ureaplasma
Otu134	0.00655207	1422	f	healthy		23700000	1.48791	L	48235	Bacteria	Firmicutes	Clostridia	Clostridiales	Ruminococcaceae	Faecalibacterium
Otu23	0.00568123	1422	f	healthy		23700000	1.48791	L	48235	Bacteria	Firmicutes	Bacilli	Bacillales	Staphylococcaceae	Staphylococcus
Otu6	0.00528728	1422	f	healthy		23700000	1.48791	L	48235	Bacteria	Firmicutes	Bacilli	Lactobacillales	Streptococcaceae	Streptococcus
Otu3	0.637823	2422	f	healthy	Streptococcus agalactiae	1290000	1.30677	L	66149	Bacteria	Firmicutes	Bacilli	Lactobacillales	Lactobacillaceae	Lactobacillus
Otu20	0.203371	2422	f	healthy	Streptococcus agalactiae	1290000	1.30677	L	66149	Bacteria	Firmicutes	Bacilli	Lactobacillales	Streptococcaceae	Streptococcus
Otu30	0.0363719	2422	f	healthy	Streptococcus agalactiae	1290000	1.30677	L	66149	Bacteria	Firmicutes	Negativicutes	Selenomonadales	Veillonellaceae	Veillonella
Otu136	0.0304308	2422	f	healthy	Streptococcus agalactiae	1290000	1.30677	L	66149	Bacteria	Firmicutes	Bacilli	Lactobacillales	Lactobacillaceae	Lactobacillus
Otu102	0.0183673	2422	f	healthy	Streptococcus agalactiae	1290000	1.30677	L	66149	Bacteria	Actinobacteria	Actinobacteria	Actinomycetales	Corynebacteriaceae	Corynebacterium
Otu78	0.0115646	2422	f	healthy	Streptococcus agalactiae	1290000	1.30677	L	66149	Bacteria	Actinobacteria	Actinobacteria	Actinomycetales	Corynebacteriaceae	Corynebacterium
Otu23	0.0100831	2422	f	healthy	Streptococcus agalactiae	1290000	1.30677	L	66149	Bacteria	Firmicutes	Bacilli	Bacillales	Staphylococcaceae	Staphylococcus
Otu33	0.00917611	2422	f	healthy	Streptococcus agalactiae	1290000	1.30677	L	66149	Bacteria	Bacteroidetes	Bacteroidia	Bacteroidales	Prevotellaceae	Prevotella
Otu6	0.00849584	2422	f	healthy	Streptococcus agalactiae	1290000	1.30677	L	66149	Bacteria	Firmicutes	Bacilli	Lactobacillales	Streptococcaceae	Streptococcus
Otu4	0.00822373	2422	f	healthy	Streptococcus agalactiae	1290000	1.30677	L	66149	Bacteria	Firmicutes	Clostridia	Clostridiales	Clostridiales_Incertae_Sedis_XI	Finegoldia
Otu18	0.00624339	2422	f	healthy	Streptococcus agalactiae	1290000	1.30677	L	66149	Bacteria	Actinobacteria	Actinobacteria	Actinomycetales	Corynebacteriaceae	Corynebacterium
Otu3	0.551368	3022	f	healthy	Escherichia coli	722000	1.02185	L	13267	Bacteria	Firmicutes	Bacilli	Lactobacillales	Lactobacillaceae	Lactobacillus
Otu1	0.393231	3022	f	healthy	Escherichia coli	722000	1.02185	L	13267	Bacteria	Proteobacteria	Gammaproteobacteria	Enterobacteriales	Enterobacteriaceae	Escherichia/Shigella
Otu6	0.0137182	3022	f	healthy	Escherichia coli	722000	1.02185	L	13267	Bacteria	Firmicutes	Bacilli	Lactobacillales	Streptococcaceae	Streptococcus
Otu3	0.505743	3122	f	healthy		500000	1.65375	L	38740	Bacteria	Firmicutes	Bacilli	Lactobacillales	Lactobacillaceae	Lactobacillus
Otu8	0.159443	3122	f	healthy		500000	1.65375	L	38740	Bacteria	Actinobacteria	Actinobacteria	Bifidobacteriales	Bifidobacteriaceae	Gardnerella
Otu33	0.100694	3122	f	healthy		500000	1.65375	L	38740	Bacteria	Bacteroidetes	Bacteroidia	Bacteroidales	Prevotellaceae	Prevotella
Otu62	0.084097	3122	f	healthy		500000	1.65375	L	38740	Bacteria	Firmicutes	Bacilli	Lactobacillales	Aerococcaceae	Aerococcus
Otu11	0.0539222	3122	f	healthy		500000	1.65375	L	38740	Bacteria	Actinobacteria	Actinobacteria	Coriobacteriales	Coriobacteriaceae	Atopobium
Otu30	0.0301489	3122	f	healthy		500000	1.65375	L	38740	Bacteria	Firmicutes	Negativicutes	Selenomonadales	Veillonellaceae	Veillonella
Otu89	0.0277484	3122	f	healthy		500000	1.65375	L	38740	Bacteria	Firmicutes	Bacilli	Bacillales	Bacillales_Incertae_Sedis_XI	Gemella
Otu4	0.0124416	3122	f	healthy		500000	1.65375	L	38740	Bacteria	Firmicutes	Clostridia	Clostridiales	Clostridiales_Incertae_Sedis_XI	Finegoldia
Otu75	0.00531736	3122	f	healthy		500000	1.65375	L	38740	Bacteria	Firmicutes	Negativicutes	Selenomonadales	Veillonellaceae	Dialister
Otu5	0.00529155	3122	f	healthy		500000	1.65375	L	38740	Bacteria	Firmicutes	Clostridia	Clostridiales	Peptoniphilaceae	Peptoniphilus
Otu2	0.453417	2023	f	healthy		17100000	1.51236	L/M	99142	Bacteria	Firmicutes	Bacilli	Lactobacillales	Lactobacillaceae	Lactobacillus
Otu11	0.259953	2023	f	healthy		17100000	1.51236	L/M	99142	Bacteria	Actinobacteria	Actinobacteria	Coriobacteriales	Coriobacteriaceae	Atopobium
Otu21	0.170236	2023	f	healthy		17100000	1.51236	L/M	99142	Bacteria	Actinobacteria	Actinobacteria	Bifidobacteriales	Bifidobacteriaceae	Alloscardovia
Otu6	0.0576227	2023	f	healthy		17100000	1.51236	L/M	99142	Bacteria	Firmicutes	Bacilli	Lactobacillales	Streptococcaceae	Streptococcus
Otu51	0.0126078	2023	f	healthy		17100000	1.51236	L/M	99142	Bacteria	Fusobacteria	Fusobacteriia	Fusobacteriales	Fusobacteriaceae	Fusobacterium
Otu4	0.00735287	2023	f	healthy		17100000	1.51236	L/M	99142	Bacteria	Firmicutes	Clostridia	Clostridiales	Clostridiales_Incertae_Sedis_XI	Finegoldia
Otu57	0.72687	2822	f	healthy		518000	1.0229	B	4961	Bacteria	Actinobacteria	Actinobacteria	Bifidobacteriales	Bifidobacteriaceae	Bifidobacterium
Otu24	0.161863	2822	f	healthy		518000	1.0229	B	4961	Bacteria	Firmicutes	Bacilli	Lactobacillales	Lactobacillaceae	Lactobacillus
Otu33	0.0441443	2822	f	healthy		518000	1.0229	B	4961	Bacteria	Bacteroidetes	Bacteroidia	Bacteroidales	Prevotellaceae	Prevotella
Otu77	0.0167305	2822	f	healthy		518000	1.0229	B	4961	Bacteria	Firmicutes	Clostridia	Clostridiales	Lachnospiraceae	Howardella
Otu6	0.00665188	2822	f	healthy		518000	1.0229	B	4961	Bacteria	Firmicutes	Bacilli	Lactobacillales	Streptococcaceae	Streptococcus
Otu75	0.00665188	2822	f	healthy		518000	1.0229	B	4961	Bacteria	Firmicutes	Negativicutes	Selenomonadales	Veillonellaceae	Dialister
Otu4	0.00564402	2822	f	healthy		518000	1.0229	B	4961	Bacteria	Firmicutes	Clostridia	Clostridiales	Clostridiales_Incertae_Sedis_XI	Finegoldia
Otu23	0.00524088	2822	f	healthy		518000	1.0229	B	4961	Bacteria	Firmicutes	Bacilli	Bacillales	Staphylococcaceae	Staphylococcus
Otu8	0.574342	2722	f	healthy		11400000	0.83777	G	30752	Bacteria	Actinobacteria	Actinobacteria	Bifidobacteriales	Bifidobacteriaceae	Gardnerella
Otu24	0.400325	2722	f	healthy		11400000	0.83777	G	30752	Bacteria	Firmicutes	Bacilli	Lactobacillales	Lactobacillaceae	Lactobacillus
Otu23	0.00526145	2722	f	healthy		11400000	0.83777	G	30752	Bacteria	Firmicutes	Bacilli	Bacillales	Staphylococcaceae	Staphylococcus
Otu8	0.522353	2222	m	healthy		141000	1.66337	G	1700	Bacteria	Actinobacteria	Actinobacteria	Bifidobacteriales	Bifidobacteriaceae	Gardnerella
Otu3	0.162941	2222	m	healthy		141000	1.66337	G	1700	Bacteria	Firmicutes	Bacilli	Lactobacillales	Lactobacillaceae	Lactobacillus
Otu4	0.107059	2222	m	healthy		141000	1.66337	G	1700	Bacteria	Firmicutes	Clostridia	Clostridiales	Clostridiales_Incertae_Sedis_XI	Finegoldia
Otu67	0.0529412	2222	m	healthy		141000	1.66337	G	1700	Bacteria	Actinobacteria	Actinobacteria	Actinomycetales	Actinomycetaceae	Actinomyces
Otu5	0.0523529	2222	m	healthy		141000	1.66337	G	1700	Bacteria	Firmicutes	Clostridia	Clostridiales	Peptoniphilaceae	Peptoniphilus
Otu7	0.0235294	2222	m	healthy		141000	1.66337	G	1700	Bacteria	Bacteroidetes	Bacteroidia	Bacteroidales	Prevotellaceae	Prevotella
Otu12	0.0182353	2222	m	healthy		141000	1.66337	G	1700	Bacteria	Actinobacteria	Actinobacteria	Actinomycetales	Corynebacteriaceae	Corynebacterium
Otu28	0.0152941	2222	m	healthy		141000	1.66337	G	1700	Bacteria	Bacteroidetes	Bacteroidia	Bacteroidales	Prevotellaceae	Prevotella
Otu48	0.00882353	2222	m	healthy		141000	1.66337	G	1700	Bacteria	Firmicutes	Negativicutes	Selenomonadales	Veillonellaceae	Negativicoccus
Otu223	0.00705882	2222	m	healthy		141000	1.66337	G	1700	Bacteria	Actinobacteria	Actinobacteria	Actinomycetales	Propionibacteriaceae	Brooklawnia
Otu9	0.00647059	2222	m	healthy		141000	1.66337	G	1700	Bacteria	Firmicutes	Clostridia	Clostridiales	Clostridiales_Incertae_Sedis_XI	Anaerococcus
Otu8	0.559593	2922	f	healthy		568000	1.84945	G	3440	Bacteria	Actinobacteria	Actinobacteria	Bifidobacteriales	Bifidobacteriaceae	Gardnerella
Otu4	0.0758721	2922	f	healthy		568000	1.84945	G	3440	Bacteria	Firmicutes	Clostridia	Clostridiales	Clostridiales_Incertae_Sedis_XI	Finegoldia
Otu6	0.0514535	2922	f	healthy		568000	1.84945	G	3440	Bacteria	Firmicutes	Bacilli	Lactobacillales	Streptococcaceae	Streptococcus
Otu33	0.0494186	2922	f	healthy		568000	1.84945	G	3440	Bacteria	Bacteroidetes	Bacteroidia	Bacteroidales	Prevotellaceae	Prevotella
Otu34	0.0444767	2922	f	healthy		568000	1.84945	G	3440	Bacteria	Bacteroidetes	Bacteroidia	Bacteroidales	Prevotellaceae	Prevotella
Otu2	0.0427326	2922	f	healthy		568000	1.84945	G	3440	Bacteria	Firmicutes	Bacilli	Lactobacillales	Lactobacillaceae	Lactobacillus
Otu5	0.0375	2922	f	healthy		568000	1.84945	G	3440	Bacteria	Firmicutes	Clostridia	Clostridiales	Peptoniphilaceae	Peptoniphilus
Otu14	0.0270349	2922	f	healthy		568000	1.84945	G	3440	Bacteria	Firmicutes	Clostridia	Clostridiales	Clostridiales_Incertae_Sedis_XI	Anaerococcus
Otu9	0.022093	2922	f	healthy		568000	1.84945	G	3440	Bacteria	Firmicutes	Clostridia	Clostridiales	Clostridiales_Incertae_Sedis_XI	Anaerococcus
Otu39	0.0212209	2922	f	healthy		568000	1.84945	G	3440	Bacteria	Firmicutes	Negativicutes	Selenomonadales	Veillonellaceae	Dialister
Otu49	0.0139535	2922	f	healthy		568000	1.84945	G	3440	Bacteria	Firmicutes	Clostridia	Clostridiales	Peptostreptococcaceae	Peptostreptococcus
Otu51	0.0113372	2922	f	healthy		568000	1.84945	G	3440	Bacteria	Fusobacteria	Fusobacteriia	Fusobacteriales	Fusobacteriaceae	Fusobacterium
Otu7	0.00726744	2922	f	healthy		568000	1.84945	G	3440	Bacteria	Bacteroidetes	Bacteroidia	Bacteroidales	Prevotellaceae	Prevotella
Otu68	0.00523256	2922	f	healthy		568000	1.84945	G	3440	Bacteria	Actinobacteria	Actinobacteria	Actinomycetales
Otu103	0.284676	121723	m	healthy		372	1.82454	M	1514	Bacteria	Proteobacteria	Gammaproteobacteria	Pseudomonadales	Pseudomonadaceae	Pseudomonas
Otu127	0.272787	121723	m	healthy		372	1.82454	M	1514	Bacteria	Proteobacteria	Betaproteobacteria	Burkholderiales	Burkholderiaceae	Burkholderia
Otu117	0.132761	121723	m	healthy		372	1.82454	M	1514	Bacteria	Proteobacteria	Betaproteobacteria	Burkholderiales	Comamonadaceae
Otu101	0.0918098	121723	m	healthy		372	1.82454	M	1514	Bacteria	Proteobacteria	Gammaproteobacteria	Pseudomonadales	Moraxellaceae	Enhydrobacter
Otu18	0.0726552	121723	m	healthy		372	1.82454	M	1514	Bacteria	Actinobacteria	Actinobacteria	Actinomycetales	Corynebacteriaceae	Corynebacterium
Otu155	0.0647292	121723	m	healthy		372	1.82454	M	1514	Bacteria	Bacteroidetes	Sphingobacteriia	Sphingobacteriales	Chitinophagaceae	Hydrotalea
Otu111	0.0475561	121723	m	healthy		372	1.82454	M	1514	Bacteria	Actinobacteria	Actinobacteria	Actinomycetales	Propionibacteriaceae	Propionibacterium
Otu23	0.0330251	121723	m	healthy		372	1.82454	M	1514	Bacteria	Firmicutes	Bacilli	Bacillales	Staphylococcaceae	Staphylococcus
Otu15	0.338837	232023	m	healthy		221000	1.91701	M	74126	Bacteria	Fusobacteria	Fusobacteriia	Fusobacteriales	Leptotrichiaceae	Sneathia
Otu30	0.234314	232023	m	healthy		221000	1.91701	M	74126	Bacteria	Firmicutes	Negativicutes	Selenomonadales	Veillonellaceae	Veillonella
Otu8	0.152063	232023	m	healthy		221000	1.91701	M	74126	Bacteria	Actinobacteria	Actinobacteria	Bifidobacteriales	Bifidobacteriaceae	Gardnerella
Otu33	0.107828	232023	m	healthy		221000	1.91701	M	74126	Bacteria	Bacteroidetes	Bacteroidia	Bacteroidales	Prevotellaceae	Prevotella
Otu32	0.0638499	232023	m	healthy		221000	1.91701	M	74126	Bacteria	Firmicutes	Bacilli	Lactobacillales	Streptococcaceae	Streptococcus
Otu62	0.0139895	232023	m	healthy		221000	1.91701	M	74126	Bacteria	Firmicutes	Bacilli	Lactobacillales	Aerococcaceae	Aerococcus
Otu76	0.013315	232023	m	healthy		221000	1.91701	M	74126	Bacteria	Tenericutes	Mollicutes	Mycoplasmatales	Mycoplasmataceae	Ureaplasma
Otu34	0.0128698	232023	m	healthy		221000	1.91701	M	74126	Bacteria	Bacteroidetes	Bacteroidia	Bacteroidales	Prevotellaceae	Prevotella
Otu5	0.0102931	232023	m	healthy		221000	1.91701	M	74126	Bacteria	Firmicutes	Clostridia	Clostridiales	Peptoniphilaceae	Peptoniphilus
Otu87	0.00964561	232023	m	healthy		221000	1.91701	M	74126	Bacteria	Firmicutes	Bacilli	Bacillales	Bacillales_Incertae_Sedis_XI	Gemella
Otu14	0.00889015	232023	m	healthy		221000	1.91701	M	74126	Bacteria	Firmicutes	Clostridia	Clostridiales	Clostridiales_Incertae_Sedis_XI	Anaerococcus
Otu7	0.00833704	232023	m	healthy		221000	1.91701	M	74126	Bacteria	Bacteroidetes	Bacteroidia	Bacteroidales	Prevotellaceae	Prevotella
Otu20	0.307774	712123	m	healthy		101000	1.94424	M	24362	Bacteria	Firmicutes	Bacilli	Lactobacillales	Streptococcaceae	Streptococcus
Otu12	0.255644	712123	m	healthy		101000	1.94424	M	24362	Bacteria	Actinobacteria	Actinobacteria	Actinomycetales	Corynebacteriaceae	Corynebacterium
Otu4	0.175971	712123	m	healthy		101000	1.94424	M	24362	Bacteria	Firmicutes	Clostridia	Clostridiales	Clostridiales_Incertae_Sedis_XI	Finegoldia
Otu5	0.0627206	712123	m	healthy		101000	1.94424	M	24362	Bacteria	Firmicutes	Clostridia	Clostridiales	Peptoniphilaceae	Peptoniphilus
Otu67	0.0571382	712123	m	healthy		101000	1.94424	M	24362	Bacteria	Actinobacteria	Actinobacteria	Actinomycetales	Actinomycetaceae	Actinomyces
Otu9	0.0428126	712123	m	healthy		101000	1.94424	M	24362	Bacteria	Firmicutes	Clostridia	Clostridiales	Clostridiales_Incertae_Sedis_XI	Anaerococcus
Otu91	0.0205238	712123	m	healthy		101000	1.94424	M	24362	Bacteria	Firmicutes	Bacilli	Lactobacillales	Streptococcaceae	Streptococcus
Otu48	0.0196207	712123	m	healthy		101000	1.94424	M	24362	Bacteria	Firmicutes	Negativicutes	Selenomonadales	Veillonellaceae	Negativicoccus
Otu29	0.0157623	712123	m	healthy		101000	1.94424	M	24362	Bacteria	Proteobacteria	Gammaproteobacteria	Pseudomonadales	Pseudomonadaceae	Pseudomonas
Otu14	0.0075117	712123	m	healthy		101000	1.94424	M	24362	Bacteria	Firmicutes	Clostridia	Clostridiales	Clostridiales_Incertae_Sedis_XI	Anaerococcus
Otu18	0.00693703	712123	m	healthy		101000	1.94424	M	24362	Bacteria	Actinobacteria	Actinobacteria	Actinomycetales	Corynebacteriaceae	Corynebacterium
Otu12	0.22399	1622	m	healthy		1140000	2.62758	M	17724	Bacteria	Actinobacteria	Actinobacteria	Actinomycetales	Corynebacteriaceae	Corynebacterium
Otu4	0.180659	1622	m	healthy		1140000	2.62758	M	17724	Bacteria	Firmicutes	Clostridia	Clostridiales	Clostridiales_Incertae_Sedis_XI	Finegoldia
Otu14	0.127454	1622	m	healthy		1140000	2.62758	M	17724	Bacteria	Firmicutes	Clostridia	Clostridiales	Clostridiales_Incertae_Sedis_XI	Anaerococcus
Otu5	0.112841	1622	m	healthy		1140000	2.62758	M	17724	Bacteria	Firmicutes	Clostridia	Clostridiales	Peptoniphilaceae	Peptoniphilus
Otu25	0.0523584	1622	m	healthy		1140000	2.62758	M	17724	Bacteria	Firmicutes	Clostridia	Clostridiales	Clostridiales_Incertae_Sedis_XI	Ezakiella
Otu53	0.0388174	1622	m	healthy		1140000	2.62758	M	17724	Bacteria	Bacteroidetes	Bacteroidia	Bacteroidales	Porphyromonadaceae	Porphyromonas
Otu9	0.0282103	1622	m	healthy		1140000	2.62758	M	17724	Bacteria	Firmicutes	Clostridia	Clostridiales	Clostridiales_Incertae_Sedis_XI	Anaerococcus
Otu42	0.0244302	1622	m	healthy		1140000	2.62758	M	17724	Bacteria	Actinobacteria	Actinobacteria	Actinomycetales	Actinomycetaceae	Actinotignum
Otu13	0.022399	1622	m	healthy		1140000	2.62758	M	17724	Bacteria	Proteobacteria	Epsilonproteobacteria	Campylobacterales	Campylobacteraceae	Campylobacter
Otu32	0.0195216	1622	m	healthy		1140000	2.62758	M	17724	Bacteria	Firmicutes	Bacilli	Lactobacillales	Streptococcaceae	Streptococcus
Otu46	0.0169262	1622	m	healthy		1140000	2.62758	M	17724	Bacteria	Firmicutes	Clostridia	Clostridiales	Peptoniphilaceae	Peptoniphilus
Otu23	0.0166441	1622	m	healthy		1140000	2.62758	M	17724	Bacteria	Firmicutes	Bacilli	Bacillales	Staphylococcaceae	Staphylococcus
Otu18	0.01529	1622	m	healthy		1140000	2.62758	M	17724	Bacteria	Actinobacteria	Actinobacteria	Actinomycetales	Corynebacteriaceae	Corynebacterium
Otu6	0.0145001	1622	m	healthy		1140000	2.62758	M	17724	Bacteria	Firmicutes	Bacilli	Lactobacillales	Streptococcaceae	Streptococcus
Otu48	0.0127511	1622	m	healthy		1140000	2.62758	M	17724	Bacteria	Firmicutes	Negativicutes	Selenomonadales	Veillonellaceae	Negativicoccus
Otu44	0.0101557	1622	m	healthy		1140000	2.62758	M	17724	Bacteria	Firmicutes	Bacilli	Lactobacillales	Aerococcaceae	Facklamia
Otu73	0.00936583	1622	m	healthy		1140000	2.62758	M	17724	Bacteria	Actinobacteria	Actinobacteria	Actinomycetales	Actinomycetaceae	Varibaculum
Otu40	0.00840668	1622	m	healthy		1140000	2.62758	M	17724	Bacteria	Firmicutes	Clostridia	Clostridiales	Peptoniphilaceae	Peptoniphilus
Otu61	0.00705258	1622	m	healthy		1140000	2.62758	M	17724	Bacteria	Firmicutes	Clostridia	Clostridiales	Peptoniphilaceae	Peptoniphilus
Otu8	0.361922	2122	f	healthy	Streptococcus agalactiae	6090000	2.45937	M	46826	Bacteria	Actinobacteria	Actinobacteria	Bifidobacteriales	Bifidobacteriaceae	Gardnerella
Otu7	0.100587	2122	f	healthy	Streptococcus agalactiae	6090000	2.45937	M	46826	Bacteria	Bacteroidetes	Bacteroidia	Bacteroidales	Prevotellaceae	Prevotella
Otu2	0.0998398	2122	f	healthy	Streptococcus agalactiae	6090000	2.45937	M	46826	Bacteria	Firmicutes	Bacilli	Lactobacillales	Lactobacillaceae	Lactobacillus
Otu28	0.0729525	2122	f	healthy	Streptococcus agalactiae	6090000	2.45937	M	46826	Bacteria	Bacteroidetes	Bacteroidia	Bacteroidales	Prevotellaceae	Prevotella
Otu20	0.0477309	2122	f	healthy	Streptococcus agalactiae	6090000	2.45937	M	46826	Bacteria	Firmicutes	Bacilli	Lactobacillales	Streptococcaceae	Streptococcus
Otu5	0.0415376	2122	f	healthy	Streptococcus agalactiae	6090000	2.45937	M	46826	Bacteria	Firmicutes	Clostridia	Clostridiales	Peptoniphilaceae	Peptoniphilus
Otu9	0.0367966	2122	f	healthy	Streptococcus agalactiae	6090000	2.45937	M	46826	Bacteria	Firmicutes	Clostridia	Clostridiales	Clostridiales_Incertae_Sedis_XI	Anaerococcus
Otu39	0.0317565	2122	f	healthy	Streptococcus agalactiae	6090000	2.45937	M	46826	Bacteria	Firmicutes	Negativicutes	Selenomonadales	Veillonellaceae	Dialister
Otu26	0.0308809	2122	f	healthy	Streptococcus agalactiae	6090000	2.45937	M	46826	Bacteria	Firmicutes	Clostridia	Clostridiales	Peptoniphilaceae	Peptoniphilus
Otu14	0.0220822	2122	f	healthy	Streptococcus agalactiae	6090000	2.45937	M	46826	Bacteria	Firmicutes	Clostridia	Clostridiales	Clostridiales_Incertae_Sedis_XI	Anaerococcus
Otu37	0.0217405	2122	f	healthy	Streptococcus agalactiae	6090000	2.45937	M	46826	Bacteria	Bacteroidetes	Bacteroidia	Bacteroidales	Porphyromonadaceae	Porphyromonas
Otu4	0.0194768	2122	f	healthy	Streptococcus agalactiae	6090000	2.45937	M	46826	Bacteria	Firmicutes	Clostridia	Clostridiales	Clostridiales_Incertae_Sedis_XI	Finegoldia
Otu76	0.0186012	2122	f	healthy	Streptococcus agalactiae	6090000	2.45937	M	46826	Bacteria	Tenericutes	Mollicutes	Mycoplasmatales	Mycoplasmataceae	Ureaplasma
Otu6	0.0118099	2122	f	healthy	Streptococcus agalactiae	6090000	2.45937	M	46826	Bacteria	Firmicutes	Bacilli	Lactobacillales	Streptococcaceae	Streptococcus
Otu46	0.00918313	2122	f	healthy	Streptococcus agalactiae	6090000	2.45937	M	46826	Bacteria	Firmicutes	Clostridia	Clostridiales	Peptoniphilaceae	Peptoniphilus
Otu40	0.00867058	2122	f	healthy	Streptococcus agalactiae	6090000	2.45937	M	46826	Bacteria	Firmicutes	Clostridia	Clostridiales	Peptoniphilaceae	Peptoniphilus
Otu13	0.00696209	2122	f	healthy	Streptococcus agalactiae	6090000	2.45937	M	46826	Bacteria	Proteobacteria	Epsilonproteobacteria	Campylobacterales	Campylobacteraceae	Campylobacter
Otu61	0.00683396	2122	f	healthy	Streptococcus agalactiae	6090000	2.45937	M	46826	Bacteria	Firmicutes	Clostridia	Clostridiales	Peptoniphilaceae	Peptoniphilus
Otu49	0.00664175	2122	f	healthy	Streptococcus agalactiae	6090000	2.45937	M	46826	Bacteria	Firmicutes	Clostridia	Clostridiales	Peptostreptococcaceae	Peptostreptococcus
Otu73	0.00565937	2122	f	healthy	Streptococcus agalactiae	6090000	2.45937	M	46826	Bacteria	Actinobacteria	Actinobacteria	Actinomycetales	Actinomycetaceae	Varibaculum
Otu71	0.00538174	2122	f	healthy	Streptococcus agalactiae	6090000	2.45937	M	46826	Bacteria	Bacteroidetes	Bacteroidia	Bacteroidales	Prevotellaceae	Prevotella
Otu7	0.324626	32223	f	healthy	Citrobacter koseri	8700000	2.51968	M	148147	Bacteria	Bacteroidetes	Bacteroidia	Bacteroidales	Prevotellaceae	Prevotella
Otu28	0.125849	32223	f	healthy	Citrobacter koseri	8700000	2.51968	M	148147	Bacteria	Bacteroidetes	Bacteroidia	Bacteroidales	Prevotellaceae	Prevotella
Otu5	0.0843762	32223	f	healthy	Citrobacter koseri	8700000	2.51968	M	148147	Bacteria	Firmicutes	Clostridia	Clostridiales	Peptoniphilaceae	Peptoniphilus
Otu37	0.0623507	32223	f	healthy	Citrobacter koseri	8700000	2.51968	M	148147	Bacteria	Bacteroidetes	Bacteroidia	Bacteroidales	Porphyromonadaceae	Porphyromonas
Otu6	0.0576661	32223	f	healthy	Citrobacter koseri	8700000	2.51968	M	148147	Bacteria	Firmicutes	Bacilli	Lactobacillales	Streptococcaceae	Streptococcus
Otu14	0.0499575	32223	f	healthy	Citrobacter koseri	8700000	2.51968	M	148147	Bacteria	Firmicutes	Clostridia	Clostridiales	Clostridiales_Incertae_Sedis_XI	Anaerococcus
Otu39	0.0456172	32223	f	healthy	Citrobacter koseri	8700000	2.51968	M	148147	Bacteria	Firmicutes	Negativicutes	Selenomonadales	Veillonellaceae	Dialister
Otu4	0.0383541	32223	f	healthy	Citrobacter koseri	8700000	2.51968	M	148147	Bacteria	Firmicutes	Clostridia	Clostridiales	Clostridiales_Incertae_Sedis_XI	Finegoldia
Otu26	0.0307804	32223	f	healthy	Citrobacter koseri	8700000	2.51968	M	148147	Bacteria	Firmicutes	Clostridia	Clostridiales	Peptoniphilaceae	Peptoniphilus
Otu13	0.0227883	32223	f	healthy	Citrobacter koseri	8700000	2.51968	M	148147	Bacteria	Proteobacteria	Epsilonproteobacteria	Campylobacterales	Campylobacteraceae	Campylobacter
Otu50	0.0226196	32223	f	healthy	Citrobacter koseri	8700000	2.51968	M	148147	Bacteria	Firmicutes	Clostridia	Clostridiales	Clostridiales_Incertae_Sedis_XI	Parvimonas
Otu49	0.0182725	32223	f	healthy	Citrobacter koseri	8700000	2.51968	M	148147	Bacteria	Firmicutes	Clostridia	Clostridiales	Peptostreptococcaceae	Peptostreptococcus
Otu9	0.0174085	32223	f	healthy	Citrobacter koseri	8700000	2.51968	M	148147	Bacteria	Firmicutes	Clostridia	Clostridiales	Clostridiales_Incertae_Sedis_XI	Anaerococcus
Otu71	0.014992	32223	f	healthy	Citrobacter koseri	8700000	2.51968	M	148147	Bacteria	Bacteroidetes	Bacteroidia	Bacteroidales	Prevotellaceae	Prevotella
Otu40	0.0134057	32223	f	healthy	Citrobacter koseri	8700000	2.51968	M	148147	Bacteria	Firmicutes	Clostridia	Clostridiales	Peptoniphilaceae	Peptoniphilus
Otu42	0.00899788	32223	f	healthy	Citrobacter koseri	8700000	2.51968	M	148147	Bacteria	Actinobacteria	Actinobacteria	Actinomycetales	Actinomycetaceae	Actinotignum
Otu73	0.00862663	32223	f	healthy	Citrobacter koseri	8700000	2.51968	M	148147	Bacteria	Actinobacteria	Actinobacteria	Actinomycetales	Actinomycetaceae	Varibaculum
Otu72	0.00806637	32223	f	healthy	Citrobacter koseri	8700000	2.51968	M	148147	Bacteria	Bacteroidetes	Bacteroidia	Bacteroidales	Porphyromonadaceae	Porphyromonas
Otu25	0.00731036	32223	f	healthy	Citrobacter koseri	8700000	2.51968	M	148147	Bacteria	Firmicutes	Clostridia	Clostridiales	Clostridiales_Incertae_Sedis_XI	Ezakiella
Otu38	0.0069931	32223	f	healthy	Citrobacter koseri	8700000	2.51968	M	148147	Bacteria	Actinobacteria	Actinobacteria	Actinomycetales	Propionibacteriaceae	Propionimicrobium
Otu12	0.202559	471523	m	healthy		26600000	2.73829	M	68616	Bacteria	Actinobacteria	Actinobacteria	Actinomycetales	Corynebacteriaceae	Corynebacterium
Otu4	0.128234	471523	m	healthy		26600000	2.73829	M	68616	Bacteria	Firmicutes	Clostridia	Clostridiales	Clostridiales_Incertae_Sedis_XI	Finegoldia
Otu56	0.0809566	471523	m	healthy		26600000	2.73829	M	68616	Bacteria	Actinobacteria	Actinobacteria	Actinomycetales	Actinomycetaceae	Actinomyces
Otu47	0.0756664	471523	m	healthy		26600000	2.73829	M	68616	Bacteria	Proteobacteria	Gammaproteobacteria	Pasteurellales	Pasteurellaceae
Otu14	0.0750251	471523	m	healthy		26600000	2.73829	M	68616	Bacteria	Firmicutes	Clostridia	Clostridiales	Clostridiales_Incertae_Sedis_XI	Anaerococcus
Otu5	0.0728682	471523	m	healthy		26600000	2.73829	M	68616	Bacteria	Firmicutes	Clostridia	Clostridiales	Peptoniphilaceae	Peptoniphilus
Otu79	0.0478453	471523	m	healthy		26600000	2.73829	M	68616	Bacteria	Bacteroidetes	Bacteroidia	Bacteroidales	Prevotellaceae	Prevotella
Otu13	0.0465045	471523	m	healthy		26600000	2.73829	M	68616	Bacteria	Proteobacteria	Epsilonproteobacteria	Campylobacterales	Campylobacteraceae	Campylobacter
Otu7	0.0410831	471523	m	healthy		26600000	2.73829	M	68616	Bacteria	Bacteroidetes	Bacteroidia	Bacteroidales	Prevotellaceae	Prevotella
Otu48	0.0364487	471523	m	healthy		26600000	2.73829	M	68616	Bacteria	Firmicutes	Negativicutes	Selenomonadales	Veillonellaceae	Negativicoccus
Otu25	0.0326013	471523	m	healthy		26600000	2.73829	M	68616	Bacteria	Firmicutes	Clostridia	Clostridiales	Clostridiales_Incertae_Sedis_XI	Ezakiella
Otu53	0.0233033	471523	m	healthy		26600000	2.73829	M	68616	Bacteria	Bacteroidetes	Bacteroidia	Bacteroidales	Porphyromonadaceae	Porphyromonas
Otu35	0.0230847	471523	m	healthy		26600000	2.73829	M	68616	Bacteria	Actinobacteria	Actinobacteria	Actinomycetales	Corynebacteriaceae	Corynebacterium
Otu9	0.0195578	471523	m	healthy		26600000	2.73829	M	68616	Bacteria	Firmicutes	Clostridia	Clostridiales	Clostridiales_Incertae_Sedis_XI	Anaerococcus
Otu32	0.0150983	471523	m	healthy		26600000	2.73829	M	68616	Bacteria	Firmicutes	Bacilli	Lactobacillales	Streptococcaceae	Streptococcus
Otu176	0.0129268	471523	m	healthy		26600000	2.73829	M	68616	Bacteria	Bacteroidetes	Bacteroidia	Bacteroidales	Prevotellaceae	Prevotella
Otu114	0.0123876	471523	m	healthy		26600000	2.73829	M	68616	Bacteria	Bacteroidetes	Bacteroidia	Bacteroidales	Prevotellaceae	Prevotella
Otu45	0.0116589	471523	m	healthy		26600000	2.73829	M	68616	Bacteria	Bacteroidetes	Bacteroidia	Bacteroidales	Prevotellaceae	Prevotella
Otu353	0.00944372	471523	m	healthy		26600000	2.73829	M	68616	Bacteria	Firmicutes	Negativicutes	Selenomonadales	Veillonellaceae
Otu46	0.0056983	471523	m	healthy		26600000	2.73829	M	68616	Bacteria	Firmicutes	Clostridia	Clostridiales	Peptoniphilaceae	Peptoniphilus
Otu12	0.19412	2223	m	healthy		1540000	2.78479	M	94362	Bacteria	Actinobacteria	Actinobacteria	Actinomycetales	Corynebacteriaceae	Corynebacterium
Otu6	0.143028	2223	m	healthy		1540000	2.78479	M	94362	Bacteria	Firmicutes	Bacilli	Lactobacillales	Streptococcaceae	Streptococcus
Otu7	0.0834923	2223	m	healthy		1540000	2.78479	M	94362	Bacteria	Bacteroidetes	Bacteroidia	Bacteroidales	Prevotellaceae	Prevotella
Otu4	0.0778767	2223	m	healthy		1540000	2.78479	M	94362	Bacteria	Firmicutes	Clostridia	Clostridiales	Clostridiales_Incertae_Sedis_XI	Finegoldia
Otu42	0.0680123	2223	m	healthy		1540000	2.78479	M	94362	Bacteria	Actinobacteria	Actinobacteria	Actinomycetales	Actinomycetaceae	Actinotignum
Otu5	0.0580949	2223	m	healthy		1540000	2.78479	M	94362	Bacteria	Firmicutes	Clostridia	Clostridiales	Peptoniphilaceae	Peptoniphilus
Otu51	0.0550223	2223	m	healthy		1540000	2.78479	M	94362	Bacteria	Fusobacteria	Fusobacteriia	Fusobacteriales	Fusobacteriaceae	Fusobacterium
Otu34	0.0546196	2223	m	healthy		1540000	2.78479	M	94362	Bacteria	Bacteroidetes	Bacteroidia	Bacteroidales	Prevotellaceae	Prevotella
Otu14	0.042954	2223	m	healthy		1540000	2.78479	M	94362	Bacteria	Firmicutes	Clostridia	Clostridiales	Clostridiales_Incertae_Sedis_XI	Anaerococcus
Otu33	0.034075	2223	m	healthy		1540000	2.78479	M	94362	Bacteria	Bacteroidetes	Bacteroidia	Bacteroidales	Prevotellaceae	Prevotella
Otu13	0.0290634	2223	m	healthy		1540000	2.78479	M	94362	Bacteria	Proteobacteria	Epsilonproteobacteria	Campylobacterales	Campylobacteraceae	Campylobacter
Otu48	0.028131	2223	m	healthy		1540000	2.78479	M	94362	Bacteria	Firmicutes	Negativicutes	Selenomonadales	Veillonellaceae	Negativicoccus
Otu20	0.0185844	2223	m	healthy		1540000	2.78479	M	94362	Bacteria	Firmicutes	Bacilli	Lactobacillales	Streptococcaceae	Streptococcus
Otu36	0.0144204	2223	m	healthy		1540000	2.78479	M	94362	Bacteria	Actinobacteria	Actinobacteria	Actinomycetales	Actinomycetaceae	Mobiluncus
Otu73	0.0123437	2223	m	healthy		1540000	2.78479	M	94362	Bacteria	Actinobacteria	Actinobacteria	Actinomycetales	Actinomycetaceae	Varibaculum
Otu52	0.010214	2223	m	healthy		1540000	2.78479	M	94362	Bacteria	Firmicutes	Negativicutes	Selenomonadales	Veillonellaceae	Dialister
Otu59	0.0086353	2223	m	healthy		1540000	2.78479	M	94362	Bacteria	Actinobacteria	Actinobacteria	Actinomycetales	Actinomycetaceae	Actinobaculum
Otu320	0.00849756	2223	m	healthy		1540000	2.78479	M	94362	Bacteria	Firmicutes	Bacilli	Lactobacillales	Aerococcaceae	Aerococcus
Otu38	0.00745921	2223	m	healthy		1540000	2.78479	M	94362	Bacteria	Actinobacteria	Actinobacteria	Actinomycetales	Propionibacteriaceae	Propionimicrobium
Otu9	0.00703539	2223	m	healthy		1540000	2.78479	M	94362	Bacteria	Firmicutes	Clostridia	Clostridiales	Clostridiales_Incertae_Sedis_XI	Anaerococcus
Otu23	0.00692943	2223	m	healthy		1540000	2.78479	M	94362	Bacteria	Firmicutes	Bacilli	Bacillales	Staphylococcaceae	Staphylococcus
Otu219	0.00564738	2223	m	healthy		1540000	2.78479	M	94362	Bacteria	Firmicutes	Negativicutes	Selenomonadales	Veillonellaceae	Veillonella
Otu4	0.155164	2323	m	healthy		6140000	2.81817	M	95461	Bacteria	Firmicutes	Clostridia	Clostridiales	Clostridiales_Incertae_Sedis_XI	Finegoldia
Otu14	0.0973663	2323	m	healthy		6140000	2.81817	M	95461	Bacteria	Firmicutes	Clostridia	Clostridiales	Clostridiales_Incertae_Sedis_XI	Anaerococcus
Otu35	0.0940558	2323	m	healthy		6140000	2.81817	M	95461	Bacteria	Actinobacteria	Actinobacteria	Actinomycetales	Corynebacteriaceae	Corynebacterium
Otu36	0.0814005	2323	m	healthy		6140000	2.81817	M	95461	Bacteria	Actinobacteria	Actinobacteria	Actinomycetales	Actinomycetaceae	Mobiluncus
Otu12	0.0686509	2323	m	healthy		6140000	2.81817	M	95461	Bacteria	Actinobacteria	Actinobacteria	Actinomycetales	Corynebacteriaceae	Corynebacterium
Otu33	0.0656756	2323	m	healthy		6140000	2.81817	M	95461	Bacteria	Bacteroidetes	Bacteroidia	Bacteroidales	Prevotellaceae	Prevotella
Otu13	0.0599661	2323	m	healthy		6140000	2.81817	M	95461	Bacteria	Proteobacteria	Epsilonproteobacteria	Campylobacterales	Campylobacteraceae	Campylobacter
Otu34	0.055346	2323	m	healthy		6140000	2.81817	M	95461	Bacteria	Bacteroidetes	Bacteroidia	Bacteroidales	Prevotellaceae	Prevotella
Otu44	0.0512498	2323	m	healthy		6140000	2.81817	M	95461	Bacteria	Firmicutes	Bacilli	Lactobacillales	Aerococcaceae	Facklamia
Otu23	0.0504955	2323	m	healthy		6140000	2.81817	M	95461	Bacteria	Firmicutes	Bacilli	Bacillales	Staphylococcaceae	Staphylococcus
Otu47	0.0466822	2323	m	healthy		6140000	2.81817	M	95461	Bacteria	Proteobacteria	Gammaproteobacteria	Pasteurellales	Pasteurellaceae
Otu5	0.0451631	2323	m	healthy		6140000	2.81817	M	95461	Bacteria	Firmicutes	Clostridia	Clostridiales	Peptoniphilaceae	Peptoniphilus
Otu6	0.030444	2323	m	healthy		6140000	2.81817	M	95461	Bacteria	Firmicutes	Bacilli	Lactobacillales	Streptococcaceae	Streptococcus
Otu7	0.0169296	2323	m	healthy		6140000	2.81817	M	95461	Bacteria	Bacteroidetes	Bacteroidia	Bacteroidales	Prevotellaceae	Prevotella
Otu9	0.016542	2323	m	healthy		6140000	2.81817	M	95461	Bacteria	Firmicutes	Clostridia	Clostridiales	Clostridiales_Incertae_Sedis_XI	Anaerococcus
Otu18	0.0133048	2323	m	healthy		6140000	2.81817	M	95461	Bacteria	Actinobacteria	Actinobacteria	Actinomycetales	Corynebacteriaceae	Corynebacterium
Otu66	0.0100886	2323	m	healthy		6140000	2.81817	M	95461	Bacteria	Firmicutes	Bacilli	Lactobacillales	Aerococcaceae	Aerococcus
Otu74	0.00649528	2323	m	healthy		6140000	2.81817	M	95461	Bacteria	Proteobacteria	Gammaproteobacteria	Pasteurellales	Pasteurellaceae	Haemophilus
Otu39	0.00577241	2323	m	healthy		6140000	2.81817	M	95461	Bacteria	Firmicutes	Negativicutes	Selenomonadales	Veillonellaceae	Dialister
Otu4	0.203148	1822	f	healthy		6520000	3.04762	M	55818	Bacteria	Firmicutes	Clostridia	Clostridiales	Clostridiales_Incertae_Sedis_XI	Finegoldia
Otu5	0.107373	1822	f	healthy		6520000	3.04762	M	55818	Bacteria	Firmicutes	Clostridia	Clostridiales	Peptoniphilaceae	Peptoniphilus
Otu33	0.0778894	1822	f	healthy		6520000	3.04762	M	55818	Bacteria	Bacteroidetes	Bacteroidia	Bacteroidales	Prevotellaceae	Prevotella
Otu21	0.0715817	1822	f	healthy		6520000	3.04762	M	55818	Bacteria	Actinobacteria	Actinobacteria	Bifidobacteriales	Bifidobacteriaceae	Alloscardovia
Otu34	0.0532843	1822	f	healthy		6520000	3.04762	M	55818	Bacteria	Bacteroidetes	Bacteroidia	Bacteroidales	Prevotellaceae	Prevotella
Otu35	0.0483168	1822	f	healthy		6520000	3.04762	M	55818	Bacteria	Actinobacteria	Actinobacteria	Actinomycetales	Corynebacteriaceae	Corynebacterium
Otu20	0.0412587	1822	f	healthy		6520000	3.04762	M	55818	Bacteria	Firmicutes	Bacilli	Lactobacillales	Streptococcaceae	Streptococcus
Otu13	0.0410264	1822	f	healthy		6520000	3.04762	M	55818	Bacteria	Proteobacteria	Epsilonproteobacteria	Campylobacterales	Campylobacteraceae	Campylobacter
Otu442	0.0354335	1822	f	healthy		6520000	3.04762	M	55818	Bacteria	Actinobacteria	Actinobacteria	Actinomycetales	Corynebacteriaceae	Corynebacterium
Otu18	0.0319491	1822	f	healthy		6520000	3.04762	M	55818	Bacteria	Actinobacteria	Actinobacteria	Actinomycetales	Corynebacteriaceae	Corynebacterium
Otu39	0.0261061	1822	f	healthy		6520000	3.04762	M	55818	Bacteria	Firmicutes	Negativicutes	Selenomonadales	Veillonellaceae	Dialister
Otu23	0.0175827	1822	f	healthy		6520000	3.04762	M	55818	Bacteria	Firmicutes	Bacilli	Bacillales	Staphylococcaceae	Staphylococcus
Otu95	0.0175291	1822	f	healthy		6520000	3.04762	M	55818	Bacteria	Actinobacteria	Actinobacteria	Actinomycetales	Micrococcaceae
Otu67	0.0171896	1822	f	healthy		6520000	3.04762	M	55818	Bacteria	Actinobacteria	Actinobacteria	Actinomycetales	Actinomycetaceae	Actinomyces
Otu85	0.0166357	1822	f	healthy		6520000	3.04762	M	55818	Bacteria	Actinobacteria	Actinobacteria	Actinomycetales	Corynebacteriaceae	Corynebacterium
Otu320	0.0165285	1822	f	healthy		6520000	3.04762	M	55818	Bacteria	Firmicutes	Bacilli	Lactobacillales	Aerococcaceae	Aerococcus
Otu75	0.015778	1822	f	healthy		6520000	3.04762	M	55818	Bacteria	Firmicutes	Negativicutes	Selenomonadales	Veillonellaceae	Dialister
Otu10	0.0149203	1822	f	healthy		6520000	3.04762	M	55818	Bacteria	Firmicutes	Bacilli	Lactobacillales	Enterococcaceae	Enterococcus
Otu119	0.0131513	1822	f	healthy		6520000	3.04762	M	55818	Bacteria	Proteobacteria	Gammaproteobacteria	Enterobacteriales	Enterobacteriaceae	Morganella
Otu70	0.0117576	1822	f	healthy		6520000	3.04762	M	55818	Bacteria	Firmicutes	Clostridia	Clostridiales	Ruminococcaceae	Fastidiosipila
Otu44	0.0100958	1822	f	healthy		6520000	3.04762	M	55818	Bacteria	Firmicutes	Bacilli	Lactobacillales	Aerococcaceae	Facklamia
Otu102	0.00947037	1822	f	healthy		6520000	3.04762	M	55818	Bacteria	Actinobacteria	Actinobacteria	Actinomycetales	Corynebacteriaceae	Corynebacterium
Otu110	0.00918448	1822	f	healthy		6520000	3.04762	M	55818	Bacteria	Proteobacteria	Gammaproteobacteria	Enterobacteriales	Enterobacteriaceae	Proteus
Otu83	0.00893431	1822	f	healthy		6520000	3.04762	M	55818	Bacteria	Actinobacteria	Actinobacteria	Actinomycetales	Corynebacteriaceae	Corynebacterium
Otu94	0.00691516	1822	f	healthy		6520000	3.04762	M	55818	Bacteria	Firmicutes	Bacilli	Lactobacillales	Aerococcaceae	Facklamia
Otu80	0.00655779	1822	f	healthy		6520000	3.04762	M	55818	Bacteria	Actinobacteria	Actinobacteria	Coriobacteriales	Coriobacteriaceae	Atopobium
Otu7	0.0893724	921623	m	healthy		6540000	3.56161	M	167535	Bacteria	Bacteroidetes	Bacteroidia	Bacteroidales	Prevotellaceae	Prevotella
Otu14	0.0844361	921623	m	healthy		6540000	3.56161	M	167535	Bacteria	Firmicutes	Clostridia	Clostridiales	Clostridiales_Incertae_Sedis_XI	Anaerococcus
Otu18	0.0601427	921623	m	healthy		6540000	3.56161	M	167535	Bacteria	Actinobacteria	Actinobacteria	Actinomycetales	Corynebacteriaceae	Corynebacterium
Otu3	0.0579819	921623	m	healthy		6540000	3.56161	M	167535	Bacteria	Firmicutes	Bacilli	Lactobacillales	Lactobacillaceae	Lactobacillus
Otu51	0.049524	921623	m	healthy		6540000	3.56161	M	167535	Bacteria	Fusobacteria	Fusobacteriia	Fusobacteriales	Fusobacteriaceae	Fusobacterium
Otu5	0.0482645	921623	m	healthy		6540000	3.56161	M	167535	Bacteria	Firmicutes	Clostridia	Clostridiales	Peptoniphilaceae	Peptoniphilus
Otu26	0.0448861	921623	m	healthy		6540000	3.56161	M	167535	Bacteria	Firmicutes	Clostridia	Clostridiales	Peptoniphilaceae	Peptoniphilus
Otu23	0.0432447	921623	m	healthy		6540000	3.56161	M	167535	Bacteria	Firmicutes	Bacilli	Bacillales	Staphylococcaceae	Staphylococcus
Otu4	0.0393828	921623	m	healthy		6540000	3.56161	M	167535	Bacteria	Firmicutes	Clostridia	Clostridiales	Clostridiales_Incertae_Sedis_XI	Finegoldia
Otu55	0.0373415	921623	m	healthy		6540000	3.56161	M	167535	Bacteria	Firmicutes	Clostridia	Clostridiales	Clostridiales_Incertae_Sedis_XI
Otu58	0.0338616	921623	m	healthy		6540000	3.56161	M	167535	Bacteria	Actinobacteria	Actinobacteria	Actinomycetales	Actinomycetaceae	Actinomyces
Otu31	0.030131	921623	m	healthy		6540000	3.56161	M	167535	Bacteria	Firmicutes	Clostridia	Clostridiales	Clostridiales_Incertae_Sedis_XI	Ezakiella
Otu52	0.0249978	921623	m	healthy		6540000	3.56161	M	167535	Bacteria	Firmicutes	Negativicutes	Selenomonadales	Veillonellaceae	Dialister
Otu25	0.0241024	921623	m	healthy		6540000	3.56161	M	167535	Bacteria	Firmicutes	Clostridia	Clostridiales	Clostridiales_Incertae_Sedis_XI	Ezakiella
Otu28	0.023416	921623	m	healthy		6540000	3.56161	M	167535	Bacteria	Bacteroidetes	Bacteroidia	Bacteroidales	Prevotellaceae	Prevotella
Otu37	0.0233384	921623	m	healthy		6540000	3.56161	M	167535	Bacteria	Bacteroidetes	Bacteroidia	Bacteroidales	Porphyromonadaceae	Porphyromonas
Otu46	0.0212911	921623	m	healthy		6540000	3.56161	M	167535	Bacteria	Firmicutes	Clostridia	Clostridiales	Peptoniphilaceae	Peptoniphilus
Otu53	0.020921	921623	m	healthy		6540000	3.56161	M	167535	Bacteria	Bacteroidetes	Bacteroidia	Bacteroidales	Porphyromonadaceae	Porphyromonas
Otu60	0.0185752	921623	m	healthy		6540000	3.56161	M	167535	Bacteria	Firmicutes	Clostridia	Clostridiales
Otu35	0.0142716	921623	m	healthy		6540000	3.56161	M	167535	Bacteria	Actinobacteria	Actinobacteria	Actinomycetales	Corynebacteriaceae	Corynebacterium
Otu73	0.0135972	921623	m	healthy		6540000	3.56161	M	167535	Bacteria	Actinobacteria	Actinobacteria	Actinomycetales	Actinomycetaceae	Varibaculum
Otu13	0.012278	921623	m	healthy		6540000	3.56161	M	167535	Bacteria	Proteobacteria	Epsilonproteobacteria	Campylobacterales	Campylobacteraceae	Campylobacter
Otu34	0.0111141	921623	m	healthy		6540000	3.56161	M	167535	Bacteria	Bacteroidetes	Bacteroidia	Bacteroidales	Prevotellaceae	Prevotella
Otu80	0.0106545	921623	m	healthy		6540000	3.56161	M	167535	Bacteria	Actinobacteria	Actinobacteria	Coriobacteriales	Coriobacteriaceae	Atopobium
Otu93	0.0100636	921623	m	healthy		6540000	3.56161	M	167535	Bacteria	Firmicutes	Clostridia	Clostridiales
Otu40	0.00919211	921623	m	healthy		6540000	3.56161	M	167535	Bacteria	Firmicutes	Clostridia	Clostridiales	Peptoniphilaceae	Peptoniphilus
Otu39	0.00849972	921623	m	healthy		6540000	3.56161	M	167535	Bacteria	Firmicutes	Negativicutes	Selenomonadales	Veillonellaceae	Dialister
Otu9	0.00718656	921623	m	healthy		6540000	3.56161	M	167535	Bacteria	Firmicutes	Clostridia	Clostridiales	Clostridiales_Incertae_Sedis_XI	Anaerococcus
Otu102	0.0070254	921623	m	healthy		6540000	3.56161	M	167535	Bacteria	Actinobacteria	Actinobacteria	Actinomycetales	Corynebacteriaceae	Corynebacterium
Otu42	0.00674486	921623	m	healthy		6540000	3.56161	M	167535	Bacteria	Actinobacteria	Actinobacteria	Actinomycetales	Actinomycetaceae	Actinotignum
Otu82	0.0066792	921623	m	healthy		6540000	3.56161	M	167535	Bacteria	Actinobacteria	Actinobacteria	Actinomycetales	Propionibacteriaceae	Propionimicrobium
Otu148	0.00654192	921623	m	healthy		6540000	3.56161	M	167535	Bacteria	Actinobacteria	Actinobacteria	Actinomycetales	Corynebacteriaceae	Corynebacterium
Otu70	0.00620169	921623	m	healthy		6540000	3.56161	M	167535	Bacteria	Firmicutes	Clostridia	Clostridiales	Ruminococcaceae	Fastidiosipila
Otu61	0.00574805	921623	m	healthy		6540000	3.56161	M	167535	Bacteria	Firmicutes	Clostridia	Clostridiales	Peptoniphilaceae	Peptoniphilus
Otu32	0.00547348	921623	m	healthy		6540000	3.56161	M	167535	Bacteria	Firmicutes	Bacilli	Lactobacillales	Streptococcaceae	Streptococcus
Otu21	0.00535411	921623	m	healthy		6540000	3.56161	M	167535	Bacteria	Actinobacteria	Actinobacteria	Bifidobacteriales	Bifidobacteriaceae	Alloscardovia
Otu38	0.00523473	921623	m	healthy		6540000	3.56161	M	167535	Bacteria	Actinobacteria	Actinobacteria	Actinomycetales	Propionibacteriaceae	Propionimicrobium
Otu7	0.088027	2322	m	healthy		686000	3.58568	M	2965	Bacteria	Bacteroidetes	Bacteroidia	Bacteroidales	Prevotellaceae	Prevotella
Otu52	0.0684654	2322	m	healthy		686000	3.58568	M	2965	Bacteria	Firmicutes	Negativicutes	Selenomonadales	Veillonellaceae	Dialister
Otu14	0.0674536	2322	m	healthy		686000	3.58568	M	2965	Bacteria	Firmicutes	Clostridia	Clostridiales	Clostridiales_Incertae_Sedis_XI	Anaerococcus
Otu53	0.0664418	2322	m	healthy		686000	3.58568	M	2965	Bacteria	Bacteroidetes	Bacteroidia	Bacteroidales	Porphyromonadaceae	Porphyromonas
Otu55	0.0549747	2322	m	healthy		686000	3.58568	M	2965	Bacteria	Firmicutes	Clostridia	Clostridiales	Clostridiales_Incertae_Sedis_XI
Otu37	0.0495784	2322	m	healthy		686000	3.58568	M	2965	Bacteria	Bacteroidetes	Bacteroidia	Bacteroidales	Porphyromonadaceae	Porphyromonas
Otu26	0.0431703	2322	m	healthy		686000	3.58568	M	2965	Bacteria	Firmicutes	Clostridia	Clostridiales	Peptoniphilaceae	Peptoniphilus
Otu5	0.0381113	2322	m	healthy		686000	3.58568	M	2965	Bacteria	Firmicutes	Clostridia	Clostridiales	Peptoniphilaceae	Peptoniphilus
Otu51	0.0367622	2322	m	healthy		686000	3.58568	M	2965	Bacteria	Fusobacteria	Fusobacteriia	Fusobacteriales	Fusobacteriaceae	Fusobacterium
Otu13	0.0279933	2322	m	healthy		686000	3.58568	M	2965	Bacteria	Proteobacteria	Epsilonproteobacteria	Campylobacterales	Campylobacteraceae	Campylobacter
Otu3	0.0269815	2322	m	healthy		686000	3.58568	M	2965	Bacteria	Firmicutes	Bacilli	Lactobacillales	Lactobacillaceae	Lactobacillus
Otu25	0.0259696	2322	m	healthy		686000	3.58568	M	2965	Bacteria	Firmicutes	Clostridia	Clostridiales	Clostridiales_Incertae_Sedis_XI	Ezakiella
Otu60	0.0252951	2322	m	healthy		686000	3.58568	M	2965	Bacteria	Firmicutes	Clostridia	Clostridiales
Otu31	0.023946	2322	m	healthy		686000	3.58568	M	2965	Bacteria	Firmicutes	Clostridia	Clostridiales	Clostridiales_Incertae_Sedis_XI	Ezakiella
Otu4	0.0215852	2322	m	healthy		686000	3.58568	M	2965	Bacteria	Firmicutes	Clostridia	Clostridiales	Clostridiales_Incertae_Sedis_XI	Finegoldia
Otu28	0.0202361	2322	m	healthy		686000	3.58568	M	2965	Bacteria	Bacteroidetes	Bacteroidia	Bacteroidales	Prevotellaceae	Prevotella
Otu35	0.0198988	2322	m	healthy		686000	3.58568	M	2965	Bacteria	Actinobacteria	Actinobacteria	Actinomycetales	Corynebacteriaceae	Corynebacterium
Otu58	0.0182125	2322	m	healthy		686000	3.58568	M	2965	Bacteria	Actinobacteria	Actinobacteria	Actinomycetales	Actinomycetaceae	Actinomyces
Otu70	0.0175379	2322	m	healthy		686000	3.58568	M	2965	Bacteria	Firmicutes	Clostridia	Clostridiales	Ruminococcaceae	Fastidiosipila
Otu73	0.0161889	2322	m	healthy		686000	3.58568	M	2965	Bacteria	Actinobacteria	Actinobacteria	Actinomycetales	Actinomycetaceae	Varibaculum
Otu353	0.0158516	2322	m	healthy		686000	3.58568	M	2965	Bacteria	Firmicutes	Negativicutes	Selenomonadales	Veillonellaceae
Otu82	0.013828	2322	m	healthy		686000	3.58568	M	2965	Bacteria	Actinobacteria	Actinobacteria	Actinomycetales	Propionibacteriaceae	Propionimicrobium
Otu42	0.0131535	2322	m	healthy		686000	3.58568	M	2965	Bacteria	Actinobacteria	Actinobacteria	Actinomycetales	Actinomycetaceae	Actinotignum
Otu39	0.0128162	2322	m	healthy		686000	3.58568	M	2965	Bacteria	Firmicutes	Negativicutes	Selenomonadales	Veillonellaceae	Dialister
Otu38	0.0111298	2322	m	healthy		686000	3.58568	M	2965	Bacteria	Actinobacteria	Actinobacteria	Actinomycetales	Propionibacteriaceae	Propionimicrobium
Otu40	0.0107926	2322	m	healthy		686000	3.58568	M	2965	Bacteria	Firmicutes	Clostridia	Clostridiales	Peptoniphilaceae	Peptoniphilus
Otu18	0.010118	2322	m	healthy		686000	3.58568	M	2965	Bacteria	Actinobacteria	Actinobacteria	Actinomycetales	Corynebacteriaceae	Corynebacterium
Otu34	0.00978078	2322	m	healthy		686000	3.58568	M	2965	Bacteria	Bacteroidetes	Bacteroidia	Bacteroidales	Prevotellaceae	Prevotella
Otu32	0.00944351	2322	m	healthy		686000	3.58568	M	2965	Bacteria	Firmicutes	Bacilli	Lactobacillales	Streptococcaceae	Streptococcus
Otu80	0.00910624	2322	m	healthy		686000	3.58568	M	2965	Bacteria	Actinobacteria	Actinobacteria	Coriobacteriales	Coriobacteriaceae	Atopobium
Otu99	0.00910624	2322	m	healthy		686000	3.58568	M	2965	Bacteria	Firmicutes	Clostridia	Clostridiales	Clostridiales_Incertae_Sedis_XI	Murdochiella
Otu46	0.00876897	2322	m	healthy		686000	3.58568	M	2965	Bacteria	Firmicutes	Clostridia	Clostridiales	Peptoniphilaceae	Peptoniphilus
Otu105	0.00775717	2322	m	healthy		686000	3.58568	M	2965	Bacteria	Actinobacteria	Actinobacteria	Actinomycetales	Actinomycetaceae	Arcanobacterium
Otu50	0.00775717	2322	m	healthy		686000	3.58568	M	2965	Bacteria	Firmicutes	Clostridia	Clostridiales	Clostridiales_Incertae_Sedis_XI	Parvimonas
Otu61	0.00775717	2322	m	healthy		686000	3.58568	M	2965	Bacteria	Firmicutes	Clostridia	Clostridiales	Peptoniphilaceae	Peptoniphilus
Otu88	0.00640809	2322	m	healthy		686000	3.58568	M	2965	Bacteria
Otu23	0.00607083	2322	m	healthy		686000	3.58568	M	2965	Bacteria	Firmicutes	Bacilli	Bacillales	Staphylococcaceae	Staphylococcus
Otu36	0.00607083	2322	m	healthy		686000	3.58568	M	2965	Bacteria	Actinobacteria	Actinobacteria	Actinomycetales	Actinomycetaceae	Mobiluncus
Otu156	0.00573356	2322	m	healthy		686000	3.58568	M	2965	Bacteria	Bacteroidetes
Otu44	0.00505902	2322	m	healthy		686000	3.58568	M	2965	Bacteria	Firmicutes	Bacilli	Lactobacillales	Aerococcaceae	Facklamia
